# Supplementary material for: First-line treatment for lung cancer among Japanese older patients: A real-world analysis of hospital-based cancer registry data
Source: PLoS One. 2021 Sep 20;16(9):e0257489. doi: 10.1371/journal.pone.0257489 (PMC8452055; doi:10.1371/journal.pone.0257489)
Supplement: S1 Dataset — (XLSX) [file pone.0257489.s003.xlsx]

## Sheet: Definition
Topographic code for lung cancer			Morphology code for histology classification					Definition of treatment
C34.0	Main bronchus		Epithelial tumors					cisplatin	platinum agent
C34.1	Upper lobe, lung		Adenocarcinoma	8140	adenocarcinoma	NSCLC		carboplatin	platinum agent
C34.2	Middle lobe, lung		Lepidic adenocarcinoma	8250	adenocarcinoma	NSCLC		nedaplatin	platinum agent
C34.3	Lower lobe, lung		Acinar adenocarcinoma	8551	adenocarcinoma	NSCLC		vinorelbine	non-platinum agent
C34.8	Overlapping lesion of lung		Papillary adenocarcinoma	8260	adenocarcinoma	NSCLC		paclitaxel	non-platinum agent
C34.9	Lung, not otherwise specified		Micropapillary adenocarcinoma	8265	adenocarcinoma	NSCLC		nab-paclitaxel	non-platinum agent
			Solid adenocarcinoma	8230	adenocarcinoma	NSCLC		docetaxel	non-platinum agent
			Invasive mucinous adenocarcinoma	8253	adenocarcinoma	NSCLC		gemcitabine	non-platinum agent
			Mixed invasive mucinous and nonmucinous adenocarcinoma	8254	adenocarcinoma	NSCLC		pemetrexed	non-platinum agent
			Colloid adenocarcinoma	8480	adenocarcinoma	NSCLC		etoposide	non-platinum agent
			Fetal adenocarcinoma	8333	adenocarcinoma	NSCLC		irinotecan	non-platinum agent
			Enteric adenocarcinoma	8144	adenocarcinoma	NSCLC		amrubicin	non-platinum agent
			Squamous cell carcinoma	8070	squamous cell carcinoma	NSCLC		TS-1	non-platinum agent
			Keratinizing squamous cell carcinoma	8071	squamous cell carcinoma	NSCLC		UFT	not-recommended agent
			Nonkeratinizing squamous carcinoma	8072	squamous cell carcinoma	NSCLC		fluorouracil	not-recommended agent
			Basaloid squamous cell carcinoma	8083	squamous cell carcinoma	NSCLC		doxorubicin	not-recommended agent
			Neuroendocrine					aclarubicin	not-recommended agent
			Small cell carcinoma	8041	small cell carcinoma	SCLC		bleomycin	not-recommended agent
			Combined small cell carcinoma	8045	small cell carcinoma	SCLC		pepromycin	not-recommended agent
			Large cell neuroendocrine carcinoma	8013	neuroendocrine carcinoma	SCLC		mitomycin C	not-recommended agent
			Combined large cell neuroendocrine carcinoma	8013	neuroendocrine carcinoma	SCLC		bevacizumab	angiogenesis inhibitor
			Carcinoid tumor					ramucirumab	angiogenesis inhibitor
			Typical carcinoid tumor	8240	carcinoid tumor	N/A		gefitinib	TKI
			Atypical carcinoid tumor	8249	carcinoid tumor	N/A		erlotinib	TKI
			Large cell carcinoma	8012	large cell carcinoma	SCLC		crizotinib	TKI
			Adenosquamous carcinoma	8560	adenosquamous carcinoma	NSCLC
			Sarcomatoid carcinoma
			Pleomorphic carcinoma	8022	sarcomatoid carcinoma	NSCLC
			Spindlecell carcinoma	8032	sarcomatoid carcinoma	NSCLC
			Giant cell carcinoma	8031	sarcomatoid carcinoma	NSCLC
			Carcinosarcoma	8980	sarcomatoid carcinoma	NSCLC
			Pulmonary blastoma	8972	sarcomatoid carcinoma	NSCLC
			Other and Unclassified carcinoma
			Lymphoepithelioma-like carcinoma	8082	other/unclassified carcinoma	N/A
			MUT carcinoma	8023	other/unclassified carcinoma	N/A
			Salivary gland-type tumor
			Mucoepidermoid carcinoma	8430	other/unclassified carcinoma	N/A
			Adenoid cystic carcinoma	8200	other/unclassified carcinoma	N/A
			Epithelial-myoepithelial carcinoma	8562	other/unclassified carcinoma	N/A

## Sheet: Characteristics
Sex
age (/5y)	<30	30-35	35-40	40-45	45-50	50-55	55-60	60-65	65-70	70-75	75-80	80-85	85-90	>=90	All
All	<10	20	39	105	193	342	609	1390	1883	1880	1626	1112	434	96	9737
Male	<10	<10	25	64	121	242	438	1008	1392	1402	1183	783	288	48	7005
Female	<10	11	14	41	72	100	171	382	491	478	443	329	146	48	2732
Histology
age (/5y)	<30	30-35	35-40	40-45	45-50	50-55	55-60	60-65	65-70	70-75	75-80	80-85	85-90	>=90	All
All	<10	20	39	105	193	342	609	1390	1883	1880	1626	1112	434	96	9737
adenocarcinoma	<10	17	35	81	139	238	399	892	1118	1050	906	636	275	73	5865
squamous cell carcinoma	<10	<10	<10	11	14	40	81	201	335	373	322	239	84	<10	1714
adenosquamous carcionoma	0	0	0	<10	0	<10	<10	<10	<10	<10	<10	<10	<10	<10	32
small cell carcinoma	0	0	<10	<10	32	49	104	234	377	389	345	205	64	11	1816
neuroendocrine carcionoma	0	0	0	<10	<10	<10	13	19	19	24	20	<10	<10	0	110
large cell carcinoma	0	0	0	<10	<10	<10	<10	24	13	17	18	<10	<10	<10	105
carcinoid tumor	<10	0	0	<10	0	0	0	0	0	<10	<10	0	0	0	<10
sarcomatoid carcinoma	0	0	<10	<10	<10	<10	<10	16	14	13	10	13	0	<10	79
other/unclassified carcinoma	0	0	0	0	<10	0	0	<10	<10	<10	<10	<10	0	0	<10

## Sheet: All patients
age	CDDP doublet	other platinum doublet	single agent	TKI	non-recommended treatment	BSC	All
22	0	<10	0	<10	0	0	<10
23	0	0	0	0	0	0	0
24	0	0	0	0	0	0	0
25	0	0	0	0	0	0	0
26	<10	<10	0	0	0	0	<10
27	0	0	0	<10	0	0	<10
28	0	0	0	0	0	0	0
29	0	0	0	<10	0	0	<10
30	<10	0	0	0	0	0	<10
31	0	<10	0	0	0	0	<10
32	0	<10	0	0	0	0	<10
33	<10	<10	0	<10	0	<10	<10
34	<10	<10	0	<10	0	0	<10
35	0	<10	0	<10	0	0	<10
36	<10	<10	0	<10	0	<10	<10
37	<10	<10	0	<10	0	0	<10
38	<10	<10	0	<10	0	<10	10
39	<10	<10	0	<10	0	<10	14
40	<10	<10	0	<10	0	<10	14
41	<10	<10	0	<10	0	0	20
42	<10	<10	<10	<10	0	<10	19
43	10	<10	<10	<10	0	<10	24
44	16	<10	<10	<10	0	<10	28
45	15	<10	0	<10	0	<10	35
46	<10	12	0	10	0	<10	36
47	11	<10	<10	<10	0	<10	32
48	10	12	<10	<10	0	<10	33
49	16	27	<10	<10	<10	<10	57
50	13	18	<10	<10	0	<10	44
51	16	21	<10	10	<10	<10	57
52	21	24	<10	<10	<10	<10	62
53	17	37	<10	11	0	11	79
54	28	37	<10	18	0	14	100
55	28	35	<10	21	0	<10	94
56	28	37	<10	12	0	10	90
57	34	43	<10	28	0	16	123
58	40	62	<10	21	<10	23	153
59	39	61	<10	19	0	26	149
60	54	69	<10	36	<10	26	190
61	60	91	<10	44	<10	23	228
62	59	103	<10	40	<10	34	243
63	79	125	14	48	0	44	310
64	102	163	11	69	0	74	419
65	95	182	11	72	<10	58	419
66	87	170	12	65	<10	62	397
67	54	124	<10	45	<10	50	282
68	71	170	18	49	<10	73	383
69	77	169	17	58	<10	79	402
70	74	192	21	57	0	75	419
71	55	201	20	56	<10	73	407
72	53	181	19	70	<10	87	411
73	41	157	14	49	<10	78	341
74	32	154	14	36	<10	63	302
75	14	152	27	55	<10	82	332
76	12	169	31	52	0	86	350
77	10	134	38	53	<10	102	340
78	<10	108	41	49	<10	114	319
79	<10	101	41	34	<10	98	285
80	<10	64	34	46	0	109	254
81	<10	51	33	37	<10	124	251
82	<10	40	41	51	<10	113	248
83	<10	28	27	32	<10	97	187
84	<10	17	15	29	<10	106	172
85	<10	18	15	25	0	94	153
86	<10	10	10	14	<10	66	102
87	0	<10	<10	12	0	49	74
88	<10	<10	<10	<10	0	45	59
89	0	<10	<10	<10	0	39	46
90	<10	<10	0	<10	0	16	21
91	<10	0	0	<10	<10	21	27
92	0	0	0	<10	0	16	20
93	0	0	0	<10	0	12	13
94	0	0	0	0	0	<10	<10
95	0	0	0	<10	0	<10	<10
96	0	0	0	0	0	<10	<10
97	0	0	0	<10	0	<10	<10
98	0	0	0	0	0	0	0
99	0	0	0	0	0	<10	<10
100	0	0	0	0	0	<10	<10
All	1445	3646	597	1545	41	2463	9737

## Sheet: NSCLC
age	CDDP doublet	other platinum doublet	single agent	TKI	non-recommended treatment	BSC	All
22	0	<10	0	<10	0	0	<10
23	0	0	0	0	0	0	0
24	0	0	0	0	0	0	0
25	0	0	0	0	0	0	0
26	0	<10	0	0	0	0	<10
27	0	0	0	<10	0	0	<10
28	0	0	0	0	0	0	0
29	0	0	0	<10	0	0	<10
30	<10	0	0	0	0	0	<10
31	0	<10	0	0	0	0	<10
32	0	<10	0	0	0	0	<10
33	<10	<10	0	<10	0	<10	<10
34	<10	<10	0	<10	0	0	<10
35	0	<10	0	<10	0	0	<10
36	<10	<10	0	<10	0	<10	<10
37	<10	<10	0	<10	0	0	<10
38	<10	<10	0	<10	0	<10	10
39	<10	<10	0	<10	0	<10	13
40	<10	<10	0	<10	0	<10	13
41	<10	<10	0	<10	0	0	20
42	<10	<10	<10	<10	0	<10	18
43	<10	<10	<10	<10	0	<10	23
44	11	<10	<10	<10	0	<10	22
45	10	<10	0	<10	0	<10	26
46	<10	<10	0	10	0	<10	28
47	10	<10	<10	<10	0	<10	28
48	<10	10	<10	<10	0	<10	23
49	12	25	<10	<10	<10	<10	50
50	11	16	<10	<10	0	<10	37
51	11	15	<10	10	<10	<10	46
52	12	20	<10	<10	<10	<10	48
53	15	32	<10	11	0	<10	68
54	19	29	<10	18	0	13	82
55	16	27	<10	21	0	<10	70
56	20	33	<10	12	0	<10	75
57	22	33	<10	28	0	13	97
58	20	56	<10	21	<10	22	125
59	24	51	<10	19	0	23	119
60	36	57	<10	36	<10	22	155
61	37	75	<10	43	<10	23	186
62	37	75	<10	38	<10	30	186
63	56	98	10	48	0	34	246
64	63	135	<10	69	0	63	339
65	58	140	<10	72	<10	46	326
66	50	133	11	65	<10	51	311
67	32	91	<10	45	<10	42	218
68	36	127	14	49	<10	65	292
69	50	129	15	58	<10	71	325
70	43	146	17	56	0	66	328
71	31	146	17	55	<10	57	308
72	30	122	19	69	<10	74	315
73	27	123	13	49	<10	66	280
74	13	95	12	36	<10	55	214
75	10	101	24	55	<10	67	259
76	<10	103	29	52	0	70	261
77	<10	73	36	53	<10	87	258
78	<10	65	37	49	0	90	245
79	<10	52	39	33	<10	85	218
80	<10	26	34	46	0	91	198
81	<10	19	31	37	<10	101	193
82	<10	18	38	51	<10	92	202
83	<10	11	24	32	0	85	154
84	<10	<10	13	29	<10	94	146
85	<10	<10	14	25	0	79	126
86	<10	<10	<10	13	<10	54	81
87	0	<10	<10	12	0	44	64
88	0	0	<10	<10	0	41	50
89	0	0	0	<10	0	36	40
90	<10	<10	0	<10	0	15	20
91	<10	0	0	<10	<10	18	24
92	0	0	0	<10	0	12	16
93	0	0	0	<10	0	11	12
94	0	0	0	0	0	0	0
95	0	0	0	<10	0	<10	<10
96	0	0	0	0	0	<10	<10
97	0	0	0	<10	0	<10	<10
98	0	0	0	0	0	0	0
99	0	0	0	0	0	<10	<10
All	909	2592	531	1537	37	2084	7690

## Sheet: SCLC
age	CDDP doublet	other platinum doublet	single agent	non-recommended treatment	BSC	All
37	0	<10	0	0	0	<10
38	0	0	0	0	0	0
39	<10	0	0	0	0	<10
40	0	0	0	0	0	0
41	0	0	0	0	0	0
42	0	<10	0	0	0	<10
43	<10	0	0	0	0	<10
44	<10	<10	0	0	0	<10
45	<10	<10	0	0	<10	<10
46	<10	<10	0	0	0	<10
47	<10	<10	0	0	<10	<10
48	<10	<10	0	0	<10	10
49	<10	<10	<10	0	0	<10
50	<10	<10	<10	0	<10	<10
51	<10	<10	0	0	0	11
52	<10	<10	0	0	<10	14
53	<10	<10	<10	0	<10	11
54	<10	<10	0	0	<10	18
55	12	<10	0	0	<10	24
56	<10	<10	0	0	<10	15
57	12	10	<10	0	<10	26
58	20	<10	<10	0	<10	28
59	15	10	<10	0	<10	30
60	18	12	<10	0	<10	34
61	23	16	<10	<10	0	42
62	22	28	<10	<10	<10	57
63	23	27	<10	0	10	64
64	39	28	<10	0	11	80
65	37	42	<10	0	12	93
66	37	37	<10	0	11	86
67	22	32	<10	0	<10	63
68	35	42	<10	<10	<10	90
69	27	40	<10	0	<10	77
70	31	45	<10	<10	<10	90
71	23	55	<10	<10	16	98
72	22	58	0	<10	13	94
73	14	34	<10	0	12	61
74	19	59	<10	0	<10	87
75	<10	51	<10	0	15	73
76	<10	66	<10	0	16	89
77	<10	61	<10	<10	15	81
78	<10	43	<10	<10	24	74
79	<10	49	<10	<10	13	66
80	0	38	0	0	17	55
81	<10	32	<10	0	22	57
82	0	21	<10	0	21	45
83	0	17	<10	<10	12	33
84	0	12	<10	0	12	26
85	0	11	<10	0	15	27
86	0	<10	<10	<10	12	21
87	0	<10	<10	0	<10	10
88	<10	<10	<10	0	<10	<10
89	0	<10	<10	0	<10	<10
90	0	0	0	0	<10	<10
91	0	0	0	0	<10	<10
92	0	0	0	0	<10	<10
93	0	0	0	0	<10	<10
94	0	0	0	0	<10	<10
95	0	0	0	0	<10	<10
96	0	0	0	0	0	0
97	0	0	0	0	0	0
98	0	0	0	0	0	0
99	0	0	0	0	0	0
100	0	0	0	0	<10	<10
All	531	1048	66	12	374	2031

## Sheet: Adenocarcinoma
age	CDDP doublet	other platinum doublet	single agent	TKI	non-recommended treatment	BSC	All		age (/5y)	CDDP+PEM	other CDDP doublet	CBDCA+PEM	CBDCA+PTX	other CBDCA doublet	Ned doublet	PEM	DTX	other single agent	gefitinib	erlotinib	crizotinib	not-recommended treatment	BSC	All
22	0	0	0	<10	0	0	<10		<30	0	0	0	<10	0	0	0	0	0	<10	<10	<10	0	0	<10
23	0	0	0	0	0	0	0		30-35	<10	<10	0	<10	<10	0	0	0	0	<10	<10	<10	0	0	17
24	0	0	0	0	0	0	0		35-40	<10	0	<10	<10	<10	0	0	0	0	<10	<10	<10	0	<10	35
25	0	0	0	0	0	0	0		40-45	26	<10	15	<10	<10	0	<10	0	0	17	<10	<10	0	<10	81
26	0	<10	0	0	0	0	<10		45-50	25	<10	33	12	<10	<10	<10	<10	0	26	<10	<10	<10	11	139
27	0	0	0	<10	0	0	<10		50-55	53	<10	53	33	<10	0	<10	<10	0	33	10	<10	<10	32	238
28	0	0	0	0	0	0	0		55-60	82	<10	98	42	12	0	<10	<10	<10	77	16	<10	<10	49	399
29	0	0	0	<10	0	0	<10		60-65	159	32	211	74	30	0	11	<10	<10	168	47	<10	<10	134	892
30	<10	0	0	0	0	0	<10		65-70	149	33	285	104	37	<10	22	<10	<10	212	65	<10	<10	182	1118
31	0	<10	0	0	0	0	<10		70-75	96	12	261	103	38	0	27	11	14	216	35	11	<10	218	1050
32	0	<10	0	0	0	0	<10		75-80	14	12	156	75	34	0	55	36	26	193	40	<10	<10	253	906
33	<10	<10	0	<10	0	0	<10		80-85	0	<10	26	12	<10	0	43	27	22	163	22	<10	<10	291	636
34	<10	0	0	<10	0	0	<10		85-90	0	<10	<10	<10	<10	0	14	<10	<10	56	<10	<10	<10	183	275
35	0	<10	0	<10	0	0	<10		>=90	0	<10	0	0	<10	0	0	0	0	12	<10	0	<10	55	73
36	<10	<10	0	<10	0	<10	<10		All	618	122	1148	465	179	<10	191	93	79	1183	255	69	43	1420	5865
37	0	0	0	<10	0	0	<10
38	<10	<10	0	<10	0	<10	10
39	<10	<10	0	<10	0	<10	13
40	<10	<10	0	<10	0	<10	13
41	<10	<10	0	<10	0	0	16
42	<10	<10	<10	<10	0	<10	16
43	<10	<10	<10	<10	0	<10	19
44	<10	<10	0	<10	0	<10	17
45	<10	<10	0	<10	0	<10	23
46	<10	<10	0	10	0	<10	25
47	<10	<10	<10	<10	0	<10	27
48	<10	<10	<10	<10	0	<10	21
49	<10	22	<10	<10	<10	<10	43
50	<10	11	<10	<10	0	<10	26
51	10	13	<10	10	<10	<10	40
52	<10	19	<10	<10	<10	<10	42
53	14	24	<10	11	0	<10	56
54	16	26	<10	17	0	12	74
55	13	21	<10	21	<10	<10	60
56	17	26	<10	10	0	<10	60
57	20	24	<10	28	<10	<10	83
58	15	47	<10	21	<10	15	102
59	22	34	<10	19	0	18	94
60	32	43	<10	35	<10	18	132
61	27	52	<10	42	<10	17	145
62	31	54	<10	35	<10	22	147
63	49	67	<10	47	0	27	196
64	52	99	<10	65	0	50	272
65	52	101	<10	71	<10	35	267
66	44	98	<10	64	<10	37	251
67	24	58	<10	45	<10	27	158
68	24	85	10	49	<10	37	207
69	38	85	<10	56	<10	46	235
70	29	102	13	55	0	45	244
71	28	90	12	54	<10	44	230
72	21	73	11	69	<10	40	216
73	19	71	<10	48	<10	49	196
74	11	66	<10	36	<10	40	164
75	<10	67	13	55	<10	41	185
76	<10	71	22	50	<10	39	188
77	<10	49	27	52	<10	62	199
78	<10	47	27	49	0	58	183
79	<10	31	28	32	<10	53	151
80	<10	14	25	46	0	64	149
81	<10	15	24	37	<10	61	141
82	<10	10	23	50	<10	52	138
83	<10	<10	13	32	0	51	103
84	<10	<10	<10	28	<10	63	105
85	<10	<10	10	24	0	45	84
86	<10	<10	<10	13	<10	43	67
87	0	<10	<10	11	0	32	49
88	0	0	0	<10	0	31	39
89	0	0	0	<10	0	32	36
90	<10	<10	0	<10	0	15	20
91	<10	0	0	<10	<10	15	20
92	0	0	0	<10	0	<10	13
93	0	0	0	<10	0	<10	10
94	0	0	0	0	0	0	0
95	0	0	0	<10	0	<10	<10
96	0	0	0	0	0	<10	<10
97	0	0	0	<10	0	<10	<10
98	0	0	0	0	0	0	0
99	0	0	0	0	0	<10	<10
All	740	1794	363	1507	41	1420	5865

## Sheet: Squamous cell carcinoma
age	CDDP doublet	other platinum doublet	single agent	TKI	non-recommended treatment	BSC	All		age (/5y)	CDDP+GEM	other CDDP doublet	CBDCA+PTX	CBDCA+nab-PTX	CBDCA+TS-1	other CBDCA doublet	Ned doublet	DTX	TS-1	other single agent	TKI	not-recommended treatment	BSC	All
22	0	<10	0	0	0	0	<10		<30	0	0	0	0	0	<10	0	0	0	0	0	0	0	<10
23	0	0	0	0	0	0	0		30-35	0	0	<10	0	<10	0	0	0	0	0	0	0	<10	<10
24	0	0	0	0	0	0	0		35-40	0	<10	0	0	0	0	0	0	0	0	0	0	0	<10
25	0	0	0	0	0	0	0		40-45	<10	<10	<10	<10	<10	0	<10	0	<10	0	<10	0	0	11
26	0	0	0	0	0	0	0		45-50	<10	<10	<10	<10	<10	<10	0	0	0	0	<10	0	<10	14
27	0	0	0	0	0	0	0		50-55	<10	<10	<10	<10	<10	<10	0	0	<10	0	<10	<10	10	40
28	0	0	0	0	0	0	0		55-60	<10	<10	18	11	<10	<10	<10	<10	<10	0	<10	<10	20	81
29	0	0	0	0	0	0	0		60-65	15	19	37	25	42	<10	<10	<10	<10	<10	<10	<10	36	201
30	0	0	0	0	0	0	0		65-70	16	22	68	39	48	23	<10	<10	10	<10	<10	<10	90	335
31	0	<10	0	0	0	0	<10		70-75	10	21	84	46	64	13	<10	<10	<10	<10	<10	<10	97	373
32	0	0	0	0	0	0	0		75-80	<10	<10	34	30	39	15	0	28	<10	<10	<10	<10	143	322
33	0	0	0	0	0	<10	<10		80-85	0	<10	<10	<10	11	<10	0	20	15	10	0	<10	161	239
34	0	<10	0	0	0	0	<10		85-90	0	0	<10	<10	0	0	<10	<10	<10	<10	<10	<10	69	84
35	0	0	0	0	0	0	0		>=90	0	0	0	0	0	0	0	0	0	0	0	0	<10	<10
36	0	0	0	0	0	0	0		All	57	87	263	162	221	68	14	70	52	33	23	27	637	1714
37	<10	0	0	0	0	0	<10
38	0	0	0	0	0	0	0
39	0	0	0	0	0	0	0
40	0	0	0	0	0	0	0
41	<10	<10	0	0	0	0	<10
42	<10	0	0	0	0	0	<10
43	0	<10	0	<10	0	0	<10
44	<10	<10	<10	0	0	0	<10
45	<10	<10	0	0	0	<10	<10
46	<10	<10	0	0	0	0	<10
47	<10	0	0	0	0	0	<10
48	0	<10	0	0	0	0	<10
49	<10	<10	0	<10	0	0	<10
50	<10	<10	0	0	<10	<10	10
51	0	<10	0	0	0	<10	<10
52	<10	<10	0	0	0	<10	<10
53	<10	<10	<10	0	0	<10	12
54	<10	<10	0	<10	0	<10	<10
55	<10	<10	0	0	<10	<10	<10
56	<10	<10	<10	<10	0	<10	15
57	<10	<10	0	0	0	<10	14
58	<10	<10	<10	0	0	<10	20
59	0	17	<10	0	0	<10	23
60	<10	12	<10	<10	0	<10	22
61	<10	19	<10	<10	0	<10	34
62	<10	18	<10	<10	<10	<10	37
63	<10	29	<10	<10	0	<10	47
64	10	33	<10	<10	<10	12	61
65	<10	36	<10	0	<10	10	54
66	<10	34	<10	<10	<10	14	59
67	<10	30	<10	0	0	15	56
68	11	41	<10	0	0	27	82
69	10	41	<10	<10	<10	24	84
70	12	41	<10	<10	0	21	79
71	<10	52	<10	0	<10	13	74
72	<10	46	<10	0	0	31	93
73	<10	46	<10	<10	<10	17	77
74	<10	26	<10	0	<10	15	50
75	<10	32	10	0	<10	26	71
76	<10	27	<10	<10	<10	30	69
77	0	24	<10	<10	0	24	58
78	<10	16	10	0	<10	31	60
79	<10	19	<10	0	<10	32	64
80	<10	11	<10	0	0	26	47
81	<10	<10	<10	0	<10	36	47
82	0	<10	14	0	0	39	59
83	0	<10	11	0	<10	30	47
84	0	<10	<10	0	<10	30	39
85	0	<10	<10	<10	<10	33	41
86	0	<10	<10	0	0	11	14
87	0	0	<10	<10	<10	11	14
88	0	0	<10	0	0	10	11
89	0	0	0	0	0	<10	<10
90	0	0	0	0	0	0	0
91	0	0	0	0	0	<10	<10
92	0	0	0	0	0	<10	<10
93	0	0	0	0	0	<10	<10
94	0	0	0	0	0	0	0
95	0	0	0	0	0	0	0
96	0	0	0	0	0	0	0
97	0	0	0	0	0	<10	<10
All	144	728	155	23	27	637	1714

## Sheet: Small cell carcinoma
age	CDDP doublet	other platinum doublet	single agent	non-recommended treatment	BSC	All		age (/5y)	CDDP+ETOP	CDDP+CPT-11	other CDDP doublet	CBDCA+ETOP	CBDCA+CPT-11	other CBDCA doublet	AMR	other single agent	not-recommended treatment	BSC	All
37	0	<10	0	0	0	<10		35-40	<10	0	0	<10	0	0	0	0	0	0	<10
38	0	0	0	0	0	0		40-45	<10	<10	0	0	<10	0	0	0	0	0	<10
39	<10	0	0	0	0	<10		45-50	<10	12	0	<10	<10	0	<10	0	0	<10	32
40	0	0	0	0	0	0		50-55	<10	14	0	14	<10	0	<10	<10	<10	<10	49
41	0	0	0	0	0	0		55-60	20	39	0	24	10	0	<10	<10	<10	<10	104
42	0	0	0	0	0	0		60-65	35	76	0	82	16	0	<10	<10	<10	16	234
43	0	0	0	0	0	0		65-70	67	78	0	150	25	<10	<10	<10	<10	40	377
44	<10	<10	0	0	0	<10		70-75	53	49	<10	197	25	<10	<10	<10	<10	49	389
45	<10	<10	0	0	<10	<10		75-80	<10	<10	<10	214	34	0	<10	<10	<10	69	345
46	<10	<10	0	0	0	<10		80-85	0	<10	0	114	<10	0	<10	<10	<10	76	205
47	<10	<10	0	0	<10	<10		85-90	0	0	<10	22	<10	0	<10	<10	0	33	64
48	<10	<10	0	0	0	<10		>=90	0	0	0	0	0	0	0	0	0	11	11
49	<10	<10	<10	0	0	<10		All	197	278	<10	824	123	<10	32	25	22	308	1816
50	<10	<10	<10	<10	<10	<10
51	<10	<10	0	0	0	10
52	<10	<10	0	<10	0	<10
53	<10	<10	<10	0	<10	10
54	<10	<10	0	0	<10	14
55	11	<10	0	0	<10	20
56	<10	<10	0	0	0	10
57	10	10	<10	0	<10	23
58	19	<10	0	0	0	24
59	13	<10	<10	<10	<10	27
60	17	10	<10	0	<10	29
61	20	14	<10	0	0	35
62	18	22	<10	0	<10	43
63	19	25	<10	<10	<10	53
64	37	27	<10	0	<10	74
65	33	39	<10	<10	11	86
66	33	34	<10	<10	<10	78
67	21	29	<10	0	<10	59
68	34	37	<10	<10	<10	84
69	24	38	<10	0	<10	70
70	30	39	<10	<10	<10	81
71	22	48	<10	<10	13	87
72	19	52	0	<10	11	83
73	14	33	<10	0	11	59
74	18	52	<10	<10	<10	79
75	<10	45	<10	0	11	63
76	<10	60	<10	<10	14	79
77	<10	56	<10	<10	14	76
78	<10	40	<10	<10	19	66
79	<10	47	<10	0	11	61
80	0	37	0	0	15	52
81	<10	31	<10	0	20	54
82	0	21	<10	0	20	44
83	0	17	<10	<10	10	31
84	0	12	<10	0	11	24
85	0	11	<10	0	11	23
86	0	<10	<10	0	12	19
87	0	<10	<10	0	<10	<10
88	<10	<10	<10	0	<10	<10
89	0	<10	<10	0	<10	<10
90	0	0	0	0	<10	<10
91	0	0	0	0	<10	<10
92	0	0	0	0	<10	<10
93	0	0	0	0	<10	<10
94	0	0	0	0	<10	<10
95	0	0	0	0	<10	<10
96	0	0	0	0	0	0
97	0	0	0	0	0	0
98	0	0	0	0	0	0
99	0	0	0	0	0	0
100	0	0	0	0	<10	<10
All	478	951	57	22	308	1816
